# Supplementary material for: Injury Pathology in Young Gymnasts: A Retrospective Analysis
Source: Children (Basel). 2023 Feb 4;10(2):303. doi: 10.3390/children10020303 (PMC9955164; doi:10.3390/children10020303)
Supplement: Supplementary file 1 [file children-10-00303-s001.zip]

Archive with 1 entries (1 files):
- children-2167793-supplementary.pdf
